# Supplementary material for: Assembly and Curation of Lists of Per- and Polyfluoroalkyl Substances (PFAS) to Support Environmental Science Research
Source: Front Environ Sci. Author manuscript; Available in PMC 2023 Apr 5. (PMC9350880; doi:10.3389/fenvs.2022.850019)
Supplement: Supplement1 [file NIHMS1824259-supplement-Supplement1.zip]

Archive with 2 entries (2 files):
- DataSheet1_Assembly and Curation of Lists of Per- and Polyfluoroalkyl Substances (PFAS) to Support Environmental Science Research.docx
- DataSheet2_Assembly and Curation of Lists of Per- and Polyfluoroalkyl Substances (PFAS) to Support Environmental Science Research.zip
